# Supplementary material for: Survey datasets on women participation in green jobs in the construction industry
Source: Data Brief. 2018 Feb 9;17:856–62. doi: 10.1016/j.dib.2018.02.009 (PMC5834649; doi:10.1016/j.dib.2018.02.009)
Supplement: Supplementary file 3 — Supplementary material [file mmc3.zip]

Archive with 1 entries (1 files):
- Women Inclusion.sav
